# Supplementary material for: Synthesis of Chitosan Oligosaccharide-Loaded Glycyrrhetinic Acid Functionalized Mesoporous Silica Nanoparticles and In Vitro Verification of the Treatment of APAP-Induced Liver Injury
Source: Molecules. 2023 May 17;28(10):4147. doi: 10.3390/molecules28104147 (PMC10224134; doi:10.3390/molecules28104147)
Supplement: Supplementary file 1 [file molecules-28-04147-s001.zip]

Archive with 1 entries (1 files):
- molecules-2334821-supplementary.pdf
